# Supplementary material for: Oiling accelerates loss of salt marshes, southeastern Louisiana
Source: PLoS One. 2017 Aug 2;12(8):e0181197. doi: 10.1371/journal.pone.0181197 (PMC5540489; doi:10.1371/journal.pone.0181197)
Supplement: S2 Table — (XLSX) [file pone.0181197.s002.xlsx]

## Sheet: results (2)
reach_length_m	oil_fraction	pre_loss_m2	post_1_loss_m2	post_2_loss_m2
9.93694	0	122.631	1250.59	595.411
30.2779	0	4.67466	3124.18	609.93
14.7344	0	4.67399	1486.09	108.337
8.57601	0	4.67348	853.065	34.2739
41.9142	0	2817.9	4029.33	753.201
9.93727	0	32.513	938.188	89.654
14.3536	0	4.37138	1250.59	595.411
23.5545	0	919.464	1600.2	506.319
9.91047	0	4.67394	664.882	3.83714
12.3863	0	135.878	798.344	49.4502
14.9799	0	32.513	938.188	0.452265
9.8411	0	2.27803	608.864	176.225
133.102	0	2527.88	7205.33	1868.72
96.2169	0	2368.12	4408.55	6.827
10.9553	0	22.8659	496.345	86.6192
14.8411	0	279.204	603.992	481.666
11.9111	0	4.67341	479.256	8.14378
21.7198	0	7.93223	853.065	48.7985
13.5655	0	1118.74	529.774	466.043
28.6703	0	57.566	1115.41	7.72793
7.32367	0	55.7846	273.102	9.21116
52.7726	0	647.98	1789.37	831.265
67.0603	0	8059.89	2263.73	74.415
17.2231	0	0.887447	578.759	17.5989
18.9154	0	13.6781	610.041	94.2868
11.9624	0	14.5798	383.166	11.6032
135.277	0	1121.07	4229.29	1517.32
35.842	0	4.37188	1110.39	309.312
55.657	0	863.27	1646.77	244.26
25.4422	0	4.67431	701.548	341.271
115.877	0	593.678	3124.18	609.93
18.37	0	4.37149	473.456	132.297
7.71589	0	647.98	195.202	831.265
129.568	0	122.127	3048.75	693.811
24.7566	0	71.6704	577.931	91.4001
26.8923	0	9.21096	610.041	94.2868
23.7672	0	1198.2	492.19	12.3988
28.3138	0	2.68906	575.229	1.03371
56.9529	0	18.4082	1146.46	1.54
9.93677	0	4.67188	196.769	7.21032
41.1571	0	9.32037	798.344	49.4502
13.358	0	28.7744	256.863	39.2477
27.4533	0	5928.38	503.785	358.643
7.95958	0	121.457	140.924	98.1154
8.10358	0	0.296191	142.182	17.8395
28.342	0	121.457	492.37	98.1154
31.511	0	541.078	546.761	44.0395
24.7646	0	167.891	428.616	0.25401
7.0055	0	203.357	120.13	17.8864
30.5858	0	4.67297	523.401	19.0173
125.313	0	13.6815	2143.81	703.836
24.6713	0	4.6733	415.629	4.6733
18.4478	0	0	307.647	0
72.1576	0	23.1337	1200.62	5.90404
29.807	0	4.67324	492.19	20.7484
13.1771	0	55.8434	216.654	0.837926
29.6466	0	2.75982	476.698	1.28418
19.1368	0	0	307.647	0
16.0884	0	1.0053	253.586	16.6826
28.0879	0	82.4981	440.207	14.5874
32.086	0	11.1847	493.609	22.709
30.8509	0	9.31986	471.343	0.343722
32.7382	0	9.21137	499.19	43.6708
15.2984	0	9.21039	225.924	1.80088
8.70867	0	4.67336	128.044	26.6138
19.4043	0	634.038	284.821	5.73162
30.9038	0	25.1786	447.92	44.0688
43.3188	0	4.67177	616.009	29.8367
112.973	0	636.754	1600.2	506.319
22.5368	0	638.386	314.031	26.1365
35.5183	0	16.1688	492.19	0.646914
30.9048	0	897.832	428.206	252.947
40.0291	0	2070.47	535.216	21.406
29.5414	0	4.67334	390.335	0.90277
33.7766	0	1550.02	444.502	7.27003
59.6186	0	382.315	770.218	1.04506
62.0175	0	18.4072	799.309	165.277
60.0002	0	93.2751	770.218	1.62229
44.3723	0	208.195	568.701	9.92651
52.0736	0	86.1994	666.939	79.0014
10.8166	0	6.82566	137.065	0.271746
15.6291	0	664.397	194.013	113.044
8.19342	0	22.5862	97.9766	64.345
33.4544	0	8059.89	398.356	74.415
38.816	0	31.4021	457.837	39.2422
36.7673	0	71.292	420.046	65.5139
91.7326	0	167.516	1047.33	2.19867
107.244	0	1552.44	1216.65	1173.11
24.9606	0	47.8792	279.889	0.38517
46.2419	0	536.457	514.269	23.2961
8.25563	0	6.82566	91.3788	0.271746
12.82	0	121.457	140.924	98.1154
43.7952	0	3.93464	479.169	25.2792
57.8385	0	31.4021	615.722	39.2422
134.897	0	561.513	1432.41	114.75
22.7234	0	23.0374	239.191	5.73426
106.043	0	57.566	1115.41	77.3259
20.5285	0	378.968	214.474	47.3431
77.5285	0	19.0128	799.309	33.578
21.3188	0	118.102	216.654	0.837926
13.8762	0	121.457	140.924	98.1154
10.5081	0	300.326	103.484	8.68563
58.2269	0	8.87293	573.075	3.48607
62.1156	0	127.585	610.041	94.2868
14.4108	0	79.2696	140.502	10.7441
16.6155	0	372.576	155.695	7.18452
62.5749	0	0.887447	578.759	7.32835
13.8731	0	22.6692	128.239	4.0935
25.6758	0	496.434	235.454	25.381
94.9175	0	0.205512	865.506	774.332
19.4807	0	274.95	176.862	266.976
88.1871	0	4.67194	799.309	33.578
124.592	0	0	1121.28	0
97.9289	0	4.67319	877.438	236.175
29.7436	0	568.01	260.695	61.5467
12.3427	0	27.9215	107.616	57.4583
9.62191	0	155.425	83.8515	0.282541
22.5592	0	4.67311	193.879	2.74263
119.019	0	578.167	1013.33	284.609
89.773	0	0.747298	762.5	94.2868
147.962	0	337.024	1251.51	2174.44
23.7822	0	4.67258	200.375	1.60226
12.4555	0	300.326	103.484	8.68563
32.0617	0	10.6345	261.711	0.765762
32.1983	0	4.37122	260.053	101.054
93.6284	0	885.881	743.235	787.441
27.4331	0	19.6901	215.6	4.58108
124.569	0	375.768	972.388	693.811
12.6722	0	16.1721	98.2952	27.5702
91.5343	0	4.36004	703.161	6.56611
106.819	0	158.587	820.16	92.6836
88.3967	0	99.8628	660.963	415.827
123.229	0	0	920.519	0
13.3862	0	166.458	97.6946	48.552
127.165	0	4.67262	923.942	21.8694
35.9954	0	4.37122	260.053	70.4416
87.5476	0	4.67219	629.647	168.547
115.482	0	4.67178	828.014	0.985515
122.931	0	2.43094	878.909	231.274
103.712	0	1198.2	740.462	219.316
153.541	0	4.67453	1086.66	1851.97
81.9518	0	204.769	573.075	87.0446
118.694	0	68.0304	819.785	395.458
133.933	0	15.9172	918.023	481.666
108.979	0	442.833	738.308	17.1469
19.8553	0	4.67397	134.178	710.928
97.1305	0	9.31992	654.2	180.91
109.986	0	31.8482	738.308	56.1377
92.0326	0	4.67178	616.009	29.8367
110.144	0	4.67175	736.547	17.1359
44.3099	0	23.033	292.839	34.6059
114.003	0	47.7751	737.282	24.4386
134.001	0	935.283	863.424	6.38163
83.1122	0	55.7846	534.873	46.7689
119.049	0	54.7467	764.022	134.334
121.665	0	4.67166	776.059	14.7818
57.388	0	938.493	364.064	791.157
99.9465	0	24.9732	630.932	90.922
73.9929	0	23.7673	463.666	4.60961
138.495	0	9.31731	867.491	21.7574
139.666	0	4.67172	872.663	22.3091
121.903	0	115.343	756.048	97.1036
130.106	0	867.526	802.757	14.5011
144.12	0	1552.44	886.122	1449.27
8.51223	0	23.0339	52.2497	4.67226
120.281	0	694.03	737.128	8.61139
12.6377	0	61.1848	77.2942	9.31672
23.1425	0	22.5101	140.502	10.7441
120.132	0	4.67291	729.101	12.042
97.0375	0	152.926	587.815	77.3259
141.603	0	25.6544	855.541	235.997
65.5449	0	443.868	395.614	0.136854
63.8925	0	392.293	384.024	148.848
45.5954	0	2.28514	273.016	29.7006
47.2559	0	166.533	282.358	27.5702
9.93692	0	486.216	58.3949	59.0894
130.078	0	618.036	764.059	5.03343
126.729	0	787.329	743.571	11.2751
105.053	0	9.21039	616.009	1.80088
138.041	0	35.262	798.344	0.0754737
7.44238	0	16.166	42.8201	42.658
89.756	0	12.1513	516.021	157.466
113.879	0	4.67134	648.813	7.0734
126.57	0	482.468	718.885	5.11561
23.0228	0	234.397	130.521	3.73941
165.672	0	4.67367	938.188	25.4928
117.03	0	4.67296	652.116	22.3766
116.257	0	16.1663	645.301	169.647
133.185	0	4.67171	739.025	4.57212
20.5964	0	48.331	113.977	12.6912
46.0655	0	447.322	253.846	3.49744
121.514	0	75.0607	669.306	20.1346
21.7112	0	16.1701	119.482	6.61888
124.66	0	50.0714	676.523	27.4438
102.737	0	4.67222	555.988	41.8129
52.2922	0	47.6134	278.453	5.85005
121.639	0	13.6784	640.93	13.1777
23.9913	0	220.984	126.275	829.985
141.239	0	9.31627	739.025	26.6926
95.8999	0	909.655	494.955	347.624
157.14	0	4.67394	808.547	364.587
23.1964	0	1.79776	119.03	184.814
8.3466	0	16.166	42.8201	42.658
58.023	0	4.67352	295.911	3.51678
26.3417	0	4.6727	134.183	14.8205
18.5256	0	0	93.5955	0
118.211	0	9.31643	596.744	2.57549
114.434	0	4.67324	575.229	4.67326
120.749	0	24.7744	606.295	1.18662
111.286	0	4.67254	555.982	4.48343
133.083	0	181.758	664.503	6.1e-06
119.719	0	24.7744	596.806	8.61182
135.703	0	721.32	673.916	15.7219
11.1674	0	4.37129	55.438	861.082
96.9589	0	955.258	480.739	502.625
30.2728	0	126.143	149.189	143.541
19.7769	0	4.67131	97.3258	2.58482
58.3985	0	634.038	284.821	77.5611
130.348	0	1480.69	629.253	254.905
86.9129	0	4.67323	416.887	22.905
117.803	0	134.919	563.31	66.4619
115.686	0	95.4076	552.838	169.647
21.9249	0	215.755	104.548	4.67348
76.3523	0	4.67264	363.785	1.27871
121.176	0	4.67172	576.993	2.46005
24.0532	0	15.8461	113.977	12.6912
121.471	0	9.31977	575.229	0.646914
92.0527	0	14.0835	432.244	30.2095
137.848	0	35.1513	640.93	0.0494252
77.0812	0	147.583	358.264	1.76568
16.0187	0	9.32383	74.3263	18.0222
130.905	0	119.19	603.992	1310.57
127.275	0	1145.48	584.323	195.861
110.606	0	316.332	503.443	248.79
39.5953	0	203.208	179.544	37.5049
136.373	0	9.21138	613.08	20.6732
88.7087	0	4.67329	393.094	268.167
100.35	0	40.9377	444.365	1.95216
156.275	0	0.737054	684.258	92.6836
80.1794	0	9.31919	349.1	0.0450831
48.5291	0	5.42483	210.828	1.88983
9.99313	0	16.166	42.8201	42.658
163.289	0	258.043	696.995	341.521
111.872	0	4.67229	476.034	96.2286
91.074	0	93.9837	385.889	6.39068
40.804	0	0.19351	172.314	866.985
21.5448	0	16.0164	90.8982	47.2731
112.424	0	4.67328	471.343	0.343722
101.405	0	4.67417	424.794	869.394
17.7243	0	888.766	74.2051	489.582
29.3585	0	211.237	122.828	39.7177
112.769	0	20.4762	471.343	20.3952
29.5357	0	47.8792	122.456	1.16149
39.566	0	30.0503	163.958	3.94902
89.421	0	6.8261	370.182	19.3944
26.0194	0	6.56249	107.047	61.2478
148.908	0	90.4375	611.72	2.24779
65.8971	0	130.061	268.958	8.21175
26.242	0	0.437227	107.004	127.677
42.9252	0	32.0796	174.874	55.0487
20.4493	0	6.3297	82.3311	18.1101
51.0936	0	347.91	205.484	5.16926
162.699	0	40.9377	651.86	4.62056
24.9919	0	0.0026702	99.8461	1.37619
122.064	0	99.7601	485.118	180.633
65.8272	0	4.67389	261.315	128.102
137.218	0	4.67392	544.083	4.9625
127.184	0	888.766	498.261	417.931
13.3983	0	4.6722	52.3039	3.01946
101.103	0	89.7097	391.468	189.711
120.27	0	0	465.311	11.2452
29.3024	0	4.67245	111.658	217.367
11.421	0	16.166	42.8201	104.312
154.68	0	1694.84	579.236	379.554
56.5513	0	4.6415	210.828	1.64304
134.883	0	834.8	498.563	24.0513
42.7728	0	74.9669	157.219	10.6742
121.515	0	4.67314	446.592	152.419
18.4626	0	0.349851	67.7137	201.643
114.838	0	912.959	416.183	733.248
8.42685	0	200.894	30.2987	6.97082
115.984	0	35.1611	415.705	9.32121
138.381	0	198.901	492.37	98.1154
90.7459	0	28.1143	321.315	0.0292665
155.648	0	398.804	551.116	9.32047
110.358	0	27.2976	390.278	305.443
64.4544	0	47.661	227.592	48.8066
18.3731	0	0	64.8675	0.808407
148.181	0	79.0122	516.281	52.9034
64.9813	0	4.67242	226.089	10.439
15.1347	0	4.6722	52.3039	3.01946
126.613	0	9.21082	437.156	0.569109
68.9985	0	228.808	235.454	25.381
97.1988	0	4.67206	330.73	18.4202
134.076	0	89.5307	453.764	29.7006
57.773	0	113.431	193.663	4.04146
45.3776	0	29.1927	151.253	10.9404
31.6859	0	215.755	104.548	4.67348
102.585	0	28.7855	338.142	10.3369
144.634	0	24.9768	476.034	97.5591
72.1991	0	4.67207	233.749	14.3677
43.1845	0	13.6793	138.881	0.603963
105.451	0	70.1586	334.554	260.785
56.8039	0	84.5881	179.979	48.7218
164.958	0	4.67258	517.882	15.6722
59.7722	0	125.63	185.976	4.2107
147.366	0	799.196	454.584	774.332
21.4311	0	9.20909	66.0393	8.23729
96.122	0	4.67327	295.548	9.51337
67.8646	0	4.67114	206.512	41.5362
19.6927	0	111.932	59.8895	0.836115
141.388	0	4.67324	428.206	195.404
148.828	0	9.21518	445.318	128.102
28.0824	0	8.17064	83.9042	471.749
99.8426	0	4.37007	294.559	6.89895
89.3072	0	95.3164	263.082	0.958525
23.0046	0	4.67398	67.367	1.27518
28.27	0	9.21049	82.0007	3.06444
62.4758	0	181.941	180.184	1138.89
126.365	0	4.67129	363.646	1.32303
13.9069	0	13.5603	39.9311	7.60323
114.516	0	13.6526	328.796	8.0749
121.207	0	339.072	345.526	37.2027
137.061	0	216.08	390.578	505.288
18.6637	0	7.93223	53.1226	34.2739
21.5356	0	114.013	61.156	5.2999
36.5092	0	4.67307	103.615	483.882
45.0097	0	9.21265	127.337	6.20792
158.524	0	67.11	445.73	315.231
40.6239	0	306.921	111.343	79.2836
158.91	0	844.057	429.432	337.207
146.226	0	4.67162	392.633	140.539
63.4309	0	104.508	169.25	3.57277
18.6516	0	33.538	49.7227	3.1985
36.9933	0	16.1721	98.2952	27.5702
97.178	0	447.322	253.109	3.49744
153.272	0	9.31919	395.003	35.4431
124.938	0	110.213	321.663	405.416
126.044	0	4.57778	324.099	389.058
17.7926	0	13.6536	45.7366	1115.93
41.0772	0	2.85784	103.615	483.882
69.485	0	39.4186	173.523	0.581561
136.704	0	0.72816	339.23	2.16124
14.7085	0	4.67235	36.3394	543.546
11.0135	0	97.425	26.8398	3.66872
10.0791	0	0	24.4323	0
166.295	0	13.2768	397.013	13.472
98.7597	0	4.67206	233.749	3.75848
7.49125	0	6.82448	17.3967	193.285
107.434	0	4.49975	247.877	270.054
62.6437	0	2.53971	143.051	2.49525
123.09	0	1020.05	280.007	885.315
96.6411	0	35.1611	219.243	101.054
12.0177	0	91.8619	27.1577	64.345
45.8287	0	104.359	103.289	88.2717
59.706	0	41.6922	134.252	96.7078
23.4065	0	4.3225	51.9267	8.52018
145.986	0	1.02752	318.29	0.642977
23.3574	0	47.7902	50.6859	149.939
123.611	0	26.3398	267.157	142.814
77.1158	0	9.44685	166.534	5.85005
137.927	0	699.624	294.125	576.194
102.875	0	9.31651	216.878	3.89978
47.9486	0	4.67151	99.0555	1.02123
62.6204	0	131.637	129.139	60.9878
62.4961	0	17.5698	128.689	0.219637
60.4783	0	41.4585	124.219	33.5035
27.3908	0	4.67343	55.9357	0.146807
28.5254	0	2.68906	58.1962	4.67326
50.1746	0	4.67301	101.674	3.00639
138.417	0	875.405	271.103	499.208
90.1608	0	713.5	175.956	673.949
135.182	0	4.67189	258.962	2.88305
108.842	0	47.2685	207.478	235.67
124.684	0	31.9703	237.429	219.187
53.1304	0	121.09	100.918	4.67338
139.408	0	9.21655	261.763	1851.97
26.3988	0	13.6769	49.2839	70.4443
28.8388	0	7.93223	53.1226	0.0331317
23.293	0	16.166	42.8201	42.658
120.503	0	4.67303	219.49	71.3805
114.125	0	122.718	205.484	43.7134
9.93721	0	283.448	17.8629	447.831
94.2884	0	41.4585	168.572	33.5035
22.3391	0	161.571	39.071	153.233
152.961	0	95.3164	263.082	43.3193
31.0176	0	4.67259	53.1967	1.63474
92.4747	0	11.8259	157.258	434.929
17.5136	0	100.721	29.7392	7.28694
133.601	0	6.82322	225.924	52.7522
60.6735	0	4.67301	101.674	3.00639
127.922	0	101.041	212.565	5.49343
59.3766	0	14.2908	98.2798	0.765762
142.842	0	4.67377	236.302	73.8463
56.2355	0	11.9508	91.9581	108.337
130.877	0	56.5323	213.079	13.6516
160.233	0	37.6009	259.769	95.529
35.2517	0	51.3918	56.9797	4.67208
108.379	0	9.33336	170.205	117.552
154.096	0	4.674	241.551	20.1044
165.203	0	100.463	258.171	23.1198
51.5028	0	500.666	80.0648	453.644
36.6183	0	4.67135	55.8507	0.447668
50.9929	0	4.36921	77.7554	0.608414
35.5004	0	4.67265	53.6985	3.29627
38.4183	0	230.344	57.6988	221.017
103.169	0	4.67206	154.253	1.56464
153.71	0	9.31861	228.449	1.26342
126.863	0	13.5737	185.851	16.5516
103.902	0	69.7014	151.412	839.002
97.6653	0	110.344	141.943	224.562
132.316	0	66.8105	190.683	0.880867
66.7423	0	0.585588	93.4992	883.579
128.881	0	4.6715	180.222	7.46539
99.162	0	73.9488	138.437	235.67
147.908	0	121.225	206.414	15.8118
133.82	0	167.703	186.361	371.942
16.0785	0	4.67143	22.2354	36.2321
84.7591	0	14.387	116.751	50.6129
101.202	0	38.3113	137.842	17.9637
86.9046	0	421.204	116.505	188.337
129.08	0	406.381	172.76	175.929
22.597	0	4.67222	29.9204	1.87962
129.301	0	18.4144	170.923	0.0531593
39.9907	0	1325.56	52.7539	515.375
92.2374	0	322.426	121.522	27.5956
56.3634	0	4.6738	73.8832	4.67379
9.93727	0	96.3404	12.8633	547.395
126.284	0	7.88501	162.61	861.082
127.572	0	27.0135	158.019	16.5346
39.6404	0	203.357	48.6943	4.59632
95.4787	0	4.67167	116.633	16.2749
141.871	0	15.0886	172.425	284.341
83.597	0	4.67213	100.945	8.21175
142.279	0	14.0858	171.451	23.134
74.7854	0	16.672	89.9613	2.10643
41.4255	0	4.67239	49.1642	58.2812
54.425	0	4.67153	63.875	0.907145
12.0003	0	4.67146	13.675	3.49393
109.809	0	22.5514	124.055	4.67149
166.206	0	815.134	187.22	673.949
132.688	0	10.2324	148.253	12.3085
113.686	0	28.6605	125.172	45.468
71.425	0	97.3318	77.7835	278.819
33.8221	0	4.67244	36.8226	3.14894
10.901	0	84.0077	11.8458	12.3988
146.126	0	9.21211	158.019	16.5346
53.1084	0	999.711	57.272	99.971
9.25371	0	343.014	9.96124	431.433
20.0907	0	8.87293	21.4326	62.0046
95.9013	0	8.82264	101.997	1.91604
35.7427	0	14.9504	37.7858	4.66532
27.8909	0	30.7619	29.457	0.673213
13.0931	0	103.675	13.7414	4.90814
82.5633	0	654.748	83.7078	453.644
133.893	0	1.78432	133.621	1.35392
129.664	0	20.4672	129.139	228.786
113.574	0	1.66178	113.046	232.939
128.618	0	259.944	127.715	327.236
155.037	0	29.1927	151.253	95.8326
128.677	0	9.21249	125.374	0.166281
95.0932	0	28.1045	91.8876	0.257021
58.8475	0	17.5698	56.0614	0.219637
112.139	0	4.99988	106.73	50.6129
151.211	0	4.67275	142.434	283.6
108.407	0	416.375	100.918	209.366
45.9392	0	121.225	42.5559	43.1641
141.091	0	81.9356	130.521	29.5998
51.7557	0	9.21495	47.8731	368.757
71.5307	0	0.782931	64.6476	940.919
156.401	0	15.8063	138.908	2.09333
42.1486	0	39.0847	37.4144	1.37619
30.9132	0	4.67264	27.1586	0.989764
131.587	0	6.82412	114.501	6.06929
39.7329	0	55.7846	34.3961	139.964
37.3346	0	4.37149	32.28	4.67397
56.9071	0	48.331	48.6185	3.1672
21.6	0	9.21278	18.3372	2.6423
13.1846	0	4.6726	11.0475	0.428445
123.956	0	151.992	103.171	49.0865
127.972	0	779.254	105.175	140.758
18.4952	0	4.67415	15.0297	0.282541
17.8563	0	109.202	14.2699	395.458
160.623	0	0.984606	127.048	466.024
151.488	0	3.30915	119.595	1010.35
24.2977	0	19.3761	19.1683	869.394
64.6047	0	4.67121	49.7227	4.67122
79.5354	0	14.8292	61.156	1.65291
128.891	0	6.82269	97.4169	2.08652
16.0904	0	4.67336	12.0475	26.6138
119.261	0	20.5491	88.6275	230.935
130.17	0	0	94.4303	117.914
66.75	0	672.212	48.38	842.665
9.15814	0	1.6954	6.58351	2.27516
60.8841	0	4.37001	43.3095	125.512
104.493	0	9.32383	74.3263	18.0222
130.032	0	28.1045	91.8876	1.43425
17.3404	0	237.841	12.2374	70.3744
82.6872	0	15.8127	57.4706	0.217338
99.6154	0	431.373	69.1299	207.002
9.9371	0	382.004	6.82657	4.54588
139.865	0	10.5915	95.5139	39.1303
47.3031	0	4.89281	32.1955	41
94.0204	0	4.67153	63.875	4.71544
163.764	0	4.6734	109.238	172.001
7.0055	0	46.2999	4.67211	545.439
73.6332	0	4.67148	48.6802	3.39976
63.858	0	793.15	41.0218	188.576
103.997	0	28.9209	66.6517	13.9623
76.1784	0	48.331	48.6185	3.1672
127.509	0	4.37007	81.3235	7.0886
172.386	0	4.67182	109.907	97.9339
28.8961	0	59.7534	18.2565	35.3132
72.2404	0	2.77976	45.5318	447.831
94.162	0	40.2464	58.8396	18.4711
14.1936	0	32.92	8.83887	53.2354
111.642	0	31.5804	69.4583	50.5576
85.3296	0	23.7673	52.3039	0.0249073
61.4636	0	89.5524	37.516	6.8236
15.3543	0	6.82503	9.31869	43.2825
7.61658	0	0.29202	4.56145	89.8445
18.4233	0	73.9653	10.7774	294.022
56.8528	0	32.92	32.6166	28.3787
144.747	0	13.646	81.4467	49.4835
74.9838	0	4.67231	42.1552	0.0231544
30.2062	0	0.0737144	16.8832	1.50045
8.46627	0	81.2332	4.67319	2.68922
62.3888	0	27.3009	33.9638	2.97593
8.62437	0	382.004	4.67408	4.54588
19.5184	0	84.6455	10.4728	78.3409
33.9429	0	4.67462	18.1351	582.735
54.7708	0	4.67374	28.7217	10.2379
115.545	0	4.67307	59.1879	483.882
136.612	0	4.37177	68.5501	43.1032
9.31396	0	4.67165	4.67165	4.99226
112.681	0	37.3546	55.9357	116.941
113.928	0	554.079	55.1863	402.161
120.164	0	4.67372	58.131	557.711
11.0066	0	6.49775	5.29185	466.043
16.2085	0	4.67371	7.6207	3.94452
76.6341	0	9.21027	35.583	0.0219134
33.5777	0	16.167	15.5158	25.566
10.1283	0	4.67297	4.67307	38.4354
10.1931	0	88.4254	4.67374	4.95299
55.9522	0	32.297	25.6377	14.083
117.985	0	13.6789	53.9637	86.6192
122.585	0	4.67164	55.6342	229.325
76.0744	0	4.67118	34.3537	5.98344
10.5633	0	53.0275	4.67142	37.2528
81.7065	0	9.21027	35.583	0.476714
61.1531	0	29.7951	26.0169	4.67148
29.1494	0	9.21143	12.282	30.3932
160.571	0	10.7613	65.3913	1603.64
40.1715	0	638.386	16.2917	53.7726
100.067	0	22.8083	39.9311	7.60323
51.5371	0	76.2863	20.4767	57.6899
66.2947	0	4.67146	26.0169	4.67147
26.4433	0	4.6726	10.2826	0.428445
129.824	0	97.5715	50.0983	200.359
12.4678	0	153.547	4.63254	115.561
43.5726	0	9.32235	16.0219	1.98085
25.8925	0	4.67337	9.32055	13.3524
25.6869	0	6.41966	9.21462	15.6516
38.3931	0	4.67151	13.6457	3.40653
112.703	0	3.36485	39.8081	1.90411
118.258	0	275.855	41.1661	81.7587
149.235	0	9.31633	51.4519	10.1167
134.54	0	6.8253	46.3511	31.7674
33.3255	0	7.93223	11.4807	18.8115
32.6899	0	67.6373	11.2433	30.236
31.3208	0	4.67346	10.7301	0.602803
88.3364	0	77.2634	30.0193	47.6006
124.828	0	4.6733	42.1512	9.21235
109.458	0	4.67343	36.935	4.67347
55.3131	0	21.7984	18.5768	29.4526
111.028	0	47.8792	36.8226	11.3105
17.9537	0	20.6168	5.94216	2.30923
42.6476	0	7.93223	13.8399	0.0331317
28.8856	0	55.8434	9.31869	0.17718
47.6674	0	161.571	15.3001	13.6505
140.382	0	194.347	44.852	508.745
29.3677	0	32.513	9.21509	0.0378225
29.5439	0	97.2815	9.21441	53.4009
14.3667	0	23.0384	4.37075	213.472
63.0207	0	398.211	19.0184	0.631491
15.5942	0	9.2148	4.67374	19.5214
49.3873	0	3.93464	14.698	30.7571
61.55	0	62.8367	18.2834	4.67369
145.233	0	110.217	42.6387	2.59999
71.6411	0	0.887447	20.918	17.5989
16.2489	0	9.32092	4.67381	18.2836
135.804	0	15.0025	38.9784	4.08624
16.3727	0	4.67227	4.67228	7.36762
121.028	0	9.31559	34.3537	1.37315
118.201	0	3.17407	33.2549	8.48258
16.7069	0	1118.74	4.67454	27.6875
28.1223	0	2.70978	7.5629	174.633
125.091	0	4.37012	33.3911	0.324573
127.106	0	48.0275	33.6158	161.639
36.216	0	20.4728	9.21235	0.187035
18.6461	0	9.32235	4.67432	1.98085
9.50227	0	0.0438885	2.35341	406.546
116.135	0	69.9384	28.3771	44.5022
135.98	0	1275.03	32.4251	526.571
24.3569	0	4.67408	5.78329	4.2218
14.3636	0	4.67189	3.40703	9.53135
33.1771	0	4.67131	7.68543	115.966
133.541	0	696.504	30.6361	588.207
129.345	0	19.0127	29.4732	48.2306
113.839	0	82.4981	25.8182	9.31988
127.205	0	75.1232	28.6869	5.70465
17.3636	0	2.64716	3.88004	0.671534
127.134	0	7.93124	27.4322	2.07712
120.278	0	32.297	25.6377	19.0089
75.4765	0	4.67374	16.0181	10.1854
21.3869	0	28.9969	4.44616	49.6552
44.3176	0	13.6769	9.21139	70.4443
142.214	0	162.259	29.134	77.7363
114.133	0	67.58	23.2171	162.461
89.8924	0	4.67394	18.1325	3.83714
124.269	0	9.31555	24.9716	10.1528
109.809	0	373.262	21.8373	279.088
46.4827	0	27.643	9.21024	4.67152
76.302	0	91.371	14.9607	13.7466
48.4373	0	4.67318	9.2127	37.7909
49.3506	0	12.986	9.31946	36.2471
171.723	0	2159.08	31.9815	311.225
83.3408	0	4.67229	15.4319	100.685
86.2013	0	0	15.815	0.644357
25.5391	0	6.8239	4.67228	7.36762
37.5526	0	54.3761	6.82525	91.6482
24.0594	0	1076.11	4.37082	28.3808
25.8298	0	6.82556	4.67342	42.2162
102.176	0	485.15	18.3919	226.671
52.4017	0	4.67148	9.31657	3.39976
118.11	0	0.455831	20.9977	811.393
139.005	0	4.67247	24.4672	182.741
130.717	0	0.585588	22.6934	883.579
125.702	0	5.86249	21.7369	2.48892
86.8834	0	18.4107	14.9534	0.284509
150.898	0	405.949	25.9417	189.711
69.6175	0	4.67251	11.8874	9.05751
27.8882	0	660.524	4.67396	2.16899
27.9998	0	4.67251	4.67251	1.646
41.7451	0	9.20978	6.82377	98.9996
42.7438	0	262.761	6.82505	89.1582
57.7632	0	4.67239	9.21149	1.88543
29.5963	0	55.8434	4.67242	4.49524
66.6244	0	244.629	10.4386	4.67213
36.8438	0	9.75059	5.74201	199.343
73.2753	0	194.565	11.3541	160.179
110.422	0	18.4038	16.8501	30.2071
9.84418	0	43.6558	1.45939	0.0006653
32.09	0	13.6769	4.67206	5.39517
20.4762	0	6.82698	2.89352	25.381
75.5633	0	13.6455	10.6363	0.465096
69.2316	0	777.215	9.68148	309.769
61.3691	0	4.67329	8.56599	4.58404
45.5438	0	13.6793	6.32558	4.67323
98.8127	0	13.6811	13.6523	831.265
67.7941	0	23.0374	9.21222	2.93994
119.339	0	4.67222	16.1666	8.90892
69.4756	0	6.82526	9.31951	2.97593
56.8958	0	20.6164	7.61432	10.0732
78.3648	0	244.629	10.4386	4.67211
33.6948	0	9.32164	4.42665	108.337
11.7052	0	369.856	1.53368	15.8118
159.669	0	214.923	20.6229	582.735
126.126	0	711.957	16.1708	635.941
117.682	0	4.67236	15.0864	4.67237
145.574	0	912.959	18.1572	791.157
64.9229	0	4.67155	8.02785	4.52127
123.668	0	44.417	15.127	16.2098
81.0471	0	16.672	9.91008	62.1085
151.123	0	13.6814	18.4144	4.0426
30.4866	0	0.887447	3.67354	17.5989
113.582	0	59.1439	13.4988	19.9088
164.429	0	2.85784	19.5091	0.697333
58.3565	0	168.526	6.82516	30.8203
86.4437	0	56.5323	10.0068	354.267
38.197	0	13.6819	4.36885	0.883403
76.003	0	119.129	8.66488	3.22522
127.257	0	1.31082	14.1651	3.63187
42.1457	0	4.3225	4.67232	2.89292
131.416	0	4.67162	14.4542	180.633
42.5212	0	23.0368	4.67231	7.12678
50.2044	0	84.154	5.46332	277.812
119.61	0	13.6452	12.9825	9.8108
60.804	0	24.9781	6.46546	108.325
160.777	0	143.233	16.9412	28.3808
45.5629	0	4.67164	4.67163	2.09161
101.838	0	4.67321	10.4218	284.937
10.4809	0	4.37059	1.04738	4.1196
46.9748	0	17.56	4.67146	4.68032
93.9248	0	118.102	9.21159	0.386111
120.074	0	7.34539	11.668	18.1101
125.315	0	79.3359	12.101	182.258
96.7286	0	4.67329	9.27219	20.0265
116.025	0	4.6726	11.0475	32.868
15.3766	0	43.6558	1.45939	1.73042
40.483	0	116.301	3.79862	3.86067
132.993	0	9.31589	12.2872	1.91599
17.9299	0	127.282	1.64687	6.31528
75.6645	0	6.56249	6.93443	8.3401
100.524	0	6.82468	9.21193	1.96264
62.7919	0	74.8288	5.73998	8.03885
87.9682	0	4.67153	8.02785	4.52127
117.982	0	41.3159	10.6093	0.908422
114.69	0	190.897	10.2241	217.367
130.99	0	30.3029	11.6218	50.4759
135.554	0	4.67316	11.8458	219.316
53.5771	0	4.67231	4.6723	2.11589
79.1753	0	1.35912	6.82524	11.1867
107.304	0	30.0503	9.21572	3.94902
102.773	0	231.685	8.79458	425.351
145.405	0	28.2358	12.3408	2.25284
108.649	0	6.82582	9.21482	72.8178
55.2554	0	246.887	4.67224	0.165567
110.255	0	15.8127	9.32055	13.3024
123.312	0	139.972	10.2146	168.837
112.849	0	200.51	9.20996	9.31886
154.054	0	372.414	12.2923	457.119
59.7106	0	4.67175	4.67174	4.32185
91.9141	0	4.67235	7.15122	116.214
122.494	0	158.464	9.52144	70.1673
165.696	0	15.8067	12.7782	26.6514
90.9245	0	9.20978	6.82377	98.9996
121.592	0	6.82412	9.09865	4.54926
63.6564	0	15.4272	4.67145	2.82646
126.053	0	0	9.21493	6.82592
7.60547	0	9.21278	0.554794	406.158
33.7418	0	88.4254	2.39096	1.97967
144.534	0	96.6784	10.2416	468.348
124.078	0	6.82287	8.79081	4.09658
67.0136	0	9.21272	4.6731	7.02186
63.0884	0	4.67157	4.3548	11.6265
26.4445	0	4.37007	1.81747	29.1839
68.6705	0	121.24	4.64607	13.3906
140.979	0	13.6743	9.31641	18.8834
126.926	0	169.866	8.32961	19.0608
40.572	0	163.02	2.66068	210.469
143.342	0	42.5825	9.31641	2.3404
9.93703	0	119.592	0.634474	108.337
91.5414	0	81.0402	5.83694	2.37305
141.285	0	12.2584	8.95754	9.3201
73.8978	0	0.349851	4.67237	2.39443
98.7359	0	4.67244	6.14852	301.468
75.3342	0	138.607	4.67283	30.9242
148.616	0	4.67245	9.21163	23.5553
105.571	0	13.678	6.51433	30.751
76.7173	0	4.3225	4.67232	2.89292
111.002	0	0.929073	6.74201	4.83478
95.1505	0	9.75059	5.74201	13.6512
148.949	0	64.5779	8.842	66.5327
78.7503	0	4.67466	4.67465	9.32305
77.7015	0	49.45	4.56099	79.0516
148.141	0	22.4715	8.60364	24.0829
71.7264	0	9.21027	4.05236	50.124
83.925	0	4.67244	4.67244	35.5808
51.2863	0	4.37005	2.84574	3.71727
171.116	0	4.67324	9.3196	0.933629
32.3737	0	68.3752	1.75445	0.831007
146.571	0	2.70979	7.93022	4.67207
40.455	0	18.1687	2.17768	2.15826
87.0552	0	4.67463	4.67463	187.444
88.9871	0	4.6734	4.6734	685.762
100.501	0	6.82246	5.23323	228.786
126.302	0	4.67324	6.43228	5.49194
155.811	0	4.67151	7.89946	1.81248
136.121	0	651.934	6.86643	389.744
135.858	0	650.648	6.82607	157.466
53.9552	0	4.6721	2.59849	5.64601
97.1496	0	4.67224	4.67224	74.2316
124.307	0	246.887	5.95655	139.964
104.029	0	207.405	4.97271	124.896
138.183	0	118.193	6.5597	842.665
98.5399	0	187.139	4.67385	4.38234
100.147	0	150.542	4.67261	0.177615
131.731	0	1.16512	6.11246	2.95782
47.1824	0	4.67206	2.17744	5.39517
101.692	0	33.6017	4.67142	56.4161
82.3507	0	41.1433	3.73929	3.8271
71.9509	0	185.651	3.26616	42.7474
41.5004	0	22.5862	1.88106	40.2276
54.39	0	4.67213	2.46234	4.109
76.0097	0	17.5166	3.40772	27.2861
40.1143	0	859.026	1.789	5.13625
142.051	0	266.192	6.28031	116.214
66.5337	0	150.542	2.9149	66.3786
100.266	0	9.21613	4.36799	4.15136
110.567	0	7.93223	4.67348	34.2739
94.0124	0	128.012	3.96002	43.1032
165.302	0	2.85329	6.95769	228.047
98.7097	0	90.3782	4.12255	91.4001
163.45	0	4.67213	6.81742	0.268117
116.594	0	9.21293	4.85436	89.2137
113.363	0	67.6373	4.67281	5.86671
57.4853	0	99.9764	2.34295	214.178
115.324	0	4.67285	4.67289	6.82492
131.423	0	56.65	5.29333	8.12868
108.702	0	23.0374	4.37055	38.9834
117.004	0	5.74946	4.67294	1.46603
117.603	0	162.259	4.67323	0.780064
40.3767	0	7.93158	1.5883	14.929
122.477	0	54.3761	4.78026	9.2604
119.893	0	6.82418	4.67247	9.44728
122.16	0	4.36912	4.6712	9.31637
122.866	0	5.86249	4.67354	1244.52
130.889	0	9.31754	4.97651	63.4831
90.5459	0	84.4749	3.44167	11.3413
123.089	0	398.804	4.67336	56.3273
77.7839	0	18.4182	2.89365	770.398
117.485	0	4.67146	4.36916	37.6226
123.067	0	550.726	4.52598	543.205
127.492	0	283.448	4.67461	7.36257
129.878	0	9.32174	4.67424	418.099
129.888	0	148.417	4.67385	107.077
20.2716	0	181.892	0.728599	36.2471
131.37	0	15.8132	4.67341	309.769
131.81	0	441.114	4.67467	691.655
131.833	0	7.93223	4.67351	4.37106
11.7828	0	26.0378	0.417208	5.98621
123.556	0	4.67285	4.37058	8.22436
117.308	0	9.31913	4.12328	1.72956
133.338	0	30.2989	4.67208	112.118
134.538	0	2.82074	4.67128	11.2264
134.974	0	9.52141	4.67255	1.88998
135.801	0	887.24	4.67353	1076.85
137.575	0	4.67387	4.67388	294.022
138.32	0	4.67282	4.67282	2.82727
139.717	0	15.8123	4.67321	40.0834
127.177	0	28.5518	4.24349	14.6811
141.18	0	4.67147	4.67152	1.21775
122.294	0	4.37155	4.03036	1.07437
142.277	0	33.6282	4.67436	4.67435
94.1895	0	4.67239	3.04219	90.4569
134.152	0	15.2075	4.32931	1.91729
126.001	0	9.31875	4.05922	6.43622
92.1405	0	4.67426	2.94158	1115.93
148.089	0	16.1644	4.67165	0.530654
22.5915	0	112.3	0.712035	1.14461
75.4756	0	1.45226	2.34295	214.178
133.421	0	13.3028	4.14116	139.28
150.785	0	9.21133	4.67249	97.2017
151.7	0	9.21163	4.67245	8.47582
143.597	0	1.13966	4.31897	69.1296
104.763	0	23.0339	3.09241	2.11589
138.905	0	8.87293	4.06937	0.788325
121.936	0	27.0794	3.56217	116.798
160.178	0	18.92	4.67155	1.38552
123.665	0	23.0914	3.57638	149.426
142.26	0	274.95	4.09571	1.80878
163.568	0	0.913807	4.67388	43.6006
97.0722	0	4.67324	2.76804	14.0909
164.397	0	7.93219	4.67348	0.2376
125.325	0	40.6727	3.51381	74.7289
103.811	0	4.67332	2.89286	474.904
157.137	0	43.5263	4.36908	2.01568
127.525	0	44.9151	3.54064	1.9811
20.0718	0	27.3009	0.553742	17.2175
130.19	0	36.5245	3.57561	184.043
149.926	0	55.6406	4.09571	3.60241
169.983	0	10.5652	4.60082	2.41633
23.6438	0	524.663	0.639288	137.256
38.2267	0	4.37149	1.02095	132.297
148.706	0	45.5492	3.96956	18.409
155.482	0	13.683	4.14011	30.383
165.251	0	16.7592	4.38433	2.7532
109.903	0	16.1641	2.89177	9.03481
166.18	0	4.67318	4.28131	4.48913
84.5568	0	130.426	2.07574	7.07807
102.913	0	31.8242	2.52551	9.07918
132.741	0	52.1735	3.25718	0.720462
139.118	0	0.490446	3.40703	1.00992
129.247	0	6.82622	3.14003	656.565
143.771	0	567.648	3.41553	710.928
149.578	0	24.9756	3.50409	0.0100575
67.4478	0	4.67113	1.55424	34.8709
46.8353	0	25.1786	1.06423	16.4383
130.715	0	642.347	2.94214	524.205
150.49	0	36.9114	3.3812	36.5358
123.819	0	3.94745	2.76804	210.037
82.7514	0	200.51	1.84243	234.67
165.309	0	4.37149	3.54036	6.82637
151.494	0	21.0664	3.18074	4.67138
132.893	0	179.265	2.78701	337.302
107.936	0	2.45871	2.24506	13.3906
113.337	0	6.78583	2.34629	0.757975
136.893	0	0	2.82349	1.54636
152.067	0	2.37746	2.95866	36.9523
115.752	0	4.67264	2.24969	2.43663
9.24047	0	47.9384	0.179308	21.5358
89.1847	0	4.67385	1.72503	2.07689
144.378	0	192.999	2.65995	35.9271
102.568	0	6.82582	1.86938	1010.35
79.5844	0	244.629	1.43508	48.8066
66.6958	0	0.338792	1.16285	12.4481
142.779	0	81.2332	2.16693	2.49836
93.1022	0	0.0410309	1.3932	32.6331
25.9827	0	6.82608	0.376666	377.088
114.831	0	4.67313	1.5883	125.168
171.32	0	9.21266	2.35341	2.22648
140.43	0	39.7389	1.89205	713.607
139.921	0	6.8255	1.88106	2.83517
61.412	0	23.4197	0.809968	2.37903
34.8799	0	4.67272	0.44512	30.0005
127.028	0	103.184	1.6101	339.983
99.3208	0	9.32145	1.20729	156.226
68.5214	0	27.6972	0.822674	35.0131
95.8347	0	97.3868	1.10258	97.9339
148.233	0	79.963	1.63509	33.2842
36.2636	0	0.536062	0.398277	59.9112
96.9575	0	41.5494	1.06423	149.193
120.876	0	6.09647	1.30533	36.7216
120.644	0	24.9773	1.29334	0.399086
150.451	0	119.649	1.57669	79.9983
99.4197	0	0.330195	0.990873	4.1196
145.203	0	34.7065	1.41494	6.29939
135.72	0	0.0002862	1.31245	0.364567
108.991	0	29.179	1.03789	131.557
125.068	0	98.0518	1.18471	13.8332
120.868	0	4.67118	1.14236	1.52868
54.926	0	40.5526	0.50367	58.5022
29.0691	0	7.93187	0.258287	2.86078
138.887	0	46.0183	1.14236	8.92354
163.533	0	6.82347	1.14677	0.257545
85.7055	0	10.5708	0.599269	12.6794
136.091	0	34.1261	0.951248	315.975
116.27	0	4.67455	0.809968	0.676222
131.584	0	41.3159	0.913503	3.23978
48.9981	0	96.2966	0.337071	13.6043
128.469	0	60.4226	0.777381	322.141
155.755	0	24.0198	0.937652	2.2136
107.801	0	58.9318	0.612882	39.161
136.734	0	32.0316	0.714858	1.09834
128.05	0	85.7162	0.662175	184.237
147.155	0	13.6824	0.713351	246.13
128.908	0	181.731	0.592339	72.8178
60.4861	0	165.187	0.27613	6.83058
130.851	0	30.2982	0.544224	1.9163
130.004	0	14.0849	0.532747	9.21088
150.38	0	171.226	0.595076	65.5139
121.07	0	200.759	0.464071	217.746
10.3865	0	541.078	0.0394904	44.0395
144.846	0	2.68299	0.477719	7.15521
87.3846	0	96.3404	0.287738	547.395
129.973	0	27.0145	0.425906	298.213
161.485	0	44.417	0.515477	8.31643
100.861	0	29.7934	0.318496	51.4638
141.79	0	112.3	0.413599	2.44293
135.913	0	38.9023	0.376204	2.05548
32.5106	0	5.42483	0.0853384	0.748013
166.283	0	216.624	0.410564	169.524
42.6252	0	11.1168	0.0964358	2.29916
44.2893	0	81.155	0.0980661	18.8003
10.7423	0	1.46857	0.020977	1.88543
113.013	0	313.548	0.219461	161.004
124.192	0	48.3681	0.238817	869.394
141.362	0	28.107	0.249855	7.02152
106.801	0	208.286	0.168171	105.236
114.79	0	12.139	0.162201	1.69708
132.116	0	41.6631	0.179551	44.1563
67.3187	0	53.0275	0.0872589	2.6562
79.0838	0	16.166	0.101768	104.312
132.709	0	152.69	0.138551	2.2757
139.685	0	20.5604	0.127914	55.9032
18.3616	0	889.471	0.0152761	645.406
94.615	0	0.598345	0.0740256	79.823
124.271	0	2.71031	0.0834812	0.0073306
85.0586	0	274.95	0.0461495	266.976
114.024	0	68.737	0.0241581	3.85128
13.0226	0	0.0629747	0.0021811	0.0065219
141.671	0	4.67141	0.0235115	1.71056
121.837	0	0.0477503	0.0131863	41.7119
125.796	0	35.8214	0.0124078	121.407
98.2517	0	67.58	0.0093379	426.401
27.4445	0	56.8981	0.0020796	6.55639
128.951	0	3.7277	0.0085854	1.12863
85.9507	0	13.6769	0.0056561	70.4443
141.5	0	133.988	0.0081225	431.433
54.4771	0	158.464	0.0023622	70.1673
119.655	0	4.79035	0.0051483	78.8894
99.8044	0	6.82526	0.004022	941.093
106.701	0	22.119	0.004049	6.82668
130.9	0	0.0321026	0.0040215	3.20195
128.309	0	71.0339	0.0023622	210.469
139.824	0	14.4683	0.0023977	20.9568
166.702	0	66.7121	0.0026244	1603.64
128.269	0	21.8607	0.0003664	2.78072
146.865	0	0.0019579	6.05e-05	31.6032
67.8672	0	10.2864	1.16e-05	3.04815
70.6274	0	13.1353	1.16e-05	0.0109227
131.388	0	19.0105	0	9.81396
94.5523	0.0310624	18.4078	90.8075	61.3686
117.36	0.0368036	4.16423	416.499	0.507192
159.137	0.0587862	4.67224	4.67231	11.4366
118.845	0.0646412	65.682	90.8075	176.523
139.021	0.0818236	4.67194	835.523	79.354
138.846	0.120352	71.6223	30.1556	9.21322
158.122	0.134783	89.7674	55.8298	32.3474
109.856	0.135572	4.67341	476.698	0.558797
134.844	0.138332	348.785	483.902	188.959
119.897	0.146611	198.045	11.8458	12.3988
91.447	0.151513	9.31861	126.821	38.5968
118.679	0.152268	4.67303	44.7764	0.416448
167.243	0.152337	4.67201	132.581	5.55254
117.104	0.161117	4.67322	95.0729	2.25766
140.961	0.171258	13.6751	2.02581	21.2971
134.874	0.171527	558.986	3.00845	1399.51
149.382	0.173756	4.67301	9.21261	29.0005
73.7114	0.174417	4.67144	198.888	133.394
111.899	0.178477	6.3297	82.3311	117.581
141.51	0.182444	40.2464	9.21302	15.1455
124.851	0.194448	0.0294147	2.13617	2.23474
116.172	0.194497	27.0194	2286.71	830.918
121.253	0.198204	6.35119	340.523	394.274
124.406	0.200397	581.864	0.334152	149.426
80.7945	0.201566	272.207	2330.58	114.75
111.922	0.202925	526.164	34.36	312.543
32.0054	0.203307	9.31948	97.3061	1.5015
122.647	0.203307	9.31948	10.2828	198.805
135.283	0.203495	4.67263	4.56412	0.173276
109.915	0.204611	7.34539	35.1085	18.1101
112.243	0.212681	22.4669	105.772	5.14477
121.964	0.212941	468.046	3013.39	609.93
50.8483	0.214622	4.67297	13.6502	5.70239
59.3784	0.216372	4.67191	6.82359	0.297476
130.817	0.219818	11.4104	358.102	8.15133
86.7132	0.220091	19.4117	1.1978	2.34398
114.27	0.22081	9.20985	354.756	17.234
145.002	0.222082	9.31605	7.92952	42.2442
134.792	0.225059	9.20983	4.67142	0.0627615
166.658	0.22752	74.1375	12.4303	46.4478
120.584	0.227909	885.731	685.447	250.293
128.515	0.230552	4.67264	262.507	0.989764
147.578	0.230552	31.428	0.226284	271.568
70.8542	0.231961	9.31913	4.64208	7.16448
137.496	0.232007	0.253066	0.0010718	8.92257
126.291	0.234582	4.67294	652.633	85.8313
129.092	0.235784	774.293	674.814	51.6488
110.398	0.23804	120.472	1431.36	82.7871
141.829	0.238551	9.2125	732.678	28.2964
125.928	0.240241	9.31958	9.71398	144.792
80.3643	0.240407	106.319	1.47037	211.914
121.131	0.240485	2.18487	873.939	110.974
137.105	0.243552	166.458	106.692	117.581
138.588	0.244597	4.67263	27.1586	215.888
112.967	0.249103	692.504	722.996	10.0649
164.133	0.251253	18.3324	432.244	15.8549
74.4728	0.251755	9.44685	166.534	3.5418
97.5121	0.252181	23.0404	1182.46	198.573
121.045	0.254999	53.0686	1271.27	210.211
122.159	0.255628	24.0211	975.85	122.144
151.325	0.261762	33.6017	35.024	39.2676
120.484	0.263927	13.6778	582.838	12.1399
111.631	0.264443	588.154	1673.6	122.634
104.186	0.265827	9.31866	10.1149	3.67202
135.225	0.266701	9.21225	865.576	2.94178
79.7539	0.267143	4.67336	96.8648	3.79437
120.141	0.267469	43.8863	818.539	28.4198
131.263	0.274235	0.4719	2.0791	233.666
83.0301	0.276106	78.1438	366.264	112.118
138.012	0.279643	14.2688	2.13617	2.23474
129.038	0.280782	532.079	3620.52	0.215752
131.318	0.280926	621.353	59.7735	654.644
125.137	0.285439	673.057	226.141	587.322
87.4429	0.289114	51.578	886.959	38.4187
122.828	0.301343	17.5166	6.43271	28.68
118.036	0.301938	4.6728	553.318	34.9754
127.949	0.302981	9.21102	248.572	1.56055
135.469	0.305227	4.67147	7.16253	3.00557
131.418	0.306844	0	67.0606	5.26953
118.75	0.308815	4.67211	313.409	193.657
127.153	0.309256	4.67206	446.372	14.6773
50.2145	0.312193	32.5441	63.6743	187.446
99.5007	0.313009	42.2148	166.84	65.6932
131.6	0.313636	40.8718	212.284	24.945
164.604	0.314665	45.9379	12.0475	26.6138
130.907	0.31785	112.41	956.915	148.862
111.226	0.319973	4.67333	386.838	0.314073
121.578	0.323587	18.4112	686.463	140.426
133.283	0.32442	22.1087	889.23	15.5616
101.307	0.327445	66.8707	712.379	173.772
28.8934	0.33571	4.327	464.071	0.0052669
143.509	0.335755	4.53948	13.8904	233.666
126.787	0.336616	13.6463	872.663	10.6949
117.625	0.336728	406.631	1397.17	37.5572
97.8854	0.33682	9.21315	877.438	236.175
121.734	0.337147	7.92978	843.597	19.8574
137.598	0.340094	0.647617	28.2003	2.61129
114.845	0.346543	4.67339	53.0242	14.0912
22.2938	0.348309	14.9589	1470.07	68.4871
111.224	0.349114	351.475	1759.42	389.882
120.131	0.350099	6.82507	4.87918	0.0171737
118.929	0.350435	1.97059	57.5116	17.3958
126.09	0.355541	4.67289	732.678	62.8961
129.111	0.356002	510.248	1407.19	71.2771
31.2955	0.359298	65.9276	0.114294	629.927
120.587	0.360414	183.603	31.7493	71.5982
147.701	0.361803	4.67302	0.303994	180.91
128.119	0.366262	123.975	965.43	37.5572
121.404	0.366574	4.37196	1320.59	589.651
143.224	0.367766	167.085	840.856	5.52773
35.2898	0.369674	6.82637	261.832	41.2213
115.973	0.377311	280.578	1271.27	276.011
124.228	0.378348	185.878	14.3028	236.175
106.064	0.380252	46.9716	685.695	4.30348
121.217	0.381955	115.692	922.66	5.08081
130.785	0.385538	13.1794	842.861	80.144
126.487	0.386156	69.6166	1102.12	126.613
101.927	0.387464	1516.46	4894.29	693.811
144.085	0.388426	1311.82	3620.52	0.215752
149	0.389329	4.674	298.219	0.644357
137.674	0.389379	229.974	2.97185	46.4061
56.6266	0.390126	71.991	6.72985	347.847
97.589	0.390139	148.113	898.974	31.4824
159.943	0.392554	335.975	684.189	220.738
130.695	0.39686	3.85395	2.41042	23.123
125.772	0.39995	9.32092	853.663	18.2836
139.372	0.400067	4.67213	10.4728	4.36482
41.4394	0.402471	404.48	261.12	161.422
122.008	0.403801	4.67203	330.697	2.23286
134.873	0.405403	13.6512	1072.22	200.422
106.468	0.405503	68.2367	4.67151	1.55334
117.069	0.411915	36.1277	1912.27	389.882
42.3649	0.412321	18.4084	1.14823	31.8137
114.371	0.412758	0.0193412	10.7301	4.67343
128.911	0.414124	4.67205	5.84666	11.9984
137.424	0.414187	649.996	1050.12	432.671
107.283	0.414214	9.21041	299.37	160.191
35.2753	0.414677	4.67387	139.366	71.5783
122.228	0.416988	9.32153	1612.18	247.301
118.048	0.422233	13.646	112.65	64.2881
125.816	0.423298	14.2082	707.737	3.54904
116.511	0.423881	4.67297	4.67302	4.67302
111.769	0.424384	4.67216	1509.88	146.748
125.445	0.425867	22.7609	732.499	5.38915
125.073	0.430341	4.67258	14.0866	1.10859
150.265	0.432006	945.334	1677.79	257.398
137.012	0.432266	354.569	16074	461.138
96.7612	0.432873	69.9547	964.392	343.79
105.272	0.433167	366.793	4.67232	2.89292
124.553	0.433987	85.5858	134.252	107.108
119.842	0.436255	923.651	930.282	198.667
25.0252	0.438401	2209.82	1462.39	202.103
129.864	0.440516	2259.14	1784.5	830.918
128.358	0.440851	4.67207	397.905	19.581
128.014	0.440985	4.67258	38.9786	0.828149
122.351	0.441776	16.2421	816.554	22.5982
82.6011	0.442008	1555.91	2845.12	3143.23
115.218	0.442066	27.2944	0.144198	8.82872
170.639	0.443445	38.5761	637.124	5.05314
139.724	0.44599	9.21154	16.7288	29.4046
32.9722	0.447229	31.7126	608.864	176.225
122.116	0.448823	79.3869	1729.62	68.4871
59.4563	0.449621	9.26479	1299.7	86.785
124.072	0.456838	4.67205	843.597	3.54904
118.309	0.457501	18.4106	541.939	297.036
120.84	0.458673	82.8814	1531.8	203.505
113.431	0.458843	0.349851	420.326	89.8214
106.886	0.460162	433.616	1016.38	240.102
158.907	0.461171	1040.19	41.0764	3.78401
129.542	0.462502	132.801	936.57	4.31785
105.799	0.463381	4.3704	553.318	41.357
131.85	0.463868	9.21202	840.818	44.1104
154.388	0.465678	32.7682	4900.85	1260.22
120.351	0.465801	70.3053	3124.18	609.93
156.241	0.466727	35.8975	817.296	66.4987
144.933	0.467733	1576.2	3.00845	1089.21
141.207	0.468511	77.9193	303.634	177.883
115.594	0.468606	4.67206	843.597	19.8574
90.1389	0.472756	88.6964	281.812	162.839
122.707	0.476767	11.2603	553.318	41.357
111.315	0.47729	63.5847	109.355	64.6494
99.044	0.477804	2905.3	1784.5	8.62698
91.4427	0.478401	4.67223	645.301	17.3479
119.916	0.47891	9.3175	107.984	43.6106
90.3345	0.480175	605.376	1113.45	360.687
168.059	0.482299	19.6901	17.1008	4.58108
140.215	0.483825	3556.94	700.58	11.6685
136.942	0.485653	64.4741	521.656	3.70547
106.877	0.487152	408.945	1050.12	78.8548
138.877	0.487311	18.3401	993.933	88.7981
129.898	0.488524	190.581	712.379	224.562
161.301	0.489832	0.657765	0.450125	1.73072
161.679	0.490242	45.3435	3.00779	124.464
108.693	0.4939	28.869	1393.52	166.844
116.995	0.494394	1893.48	4040.28	257.217
126.066	0.494952	16.171	139.366	54.7879
142.919	0.495127	5928.38	1387.68	166.844
136.44	0.495576	61.7914	365.182	297.036
161.334	0.496305	6.82432	30.2987	6.97082
136.503	0.497154	945.334	1326.84	71.2771
90.9847	0.498315	23.4157	0.430319	0.4001
139.625	0.503286	4.67377	769.412	0.0147734
149.095	0.504334	897.832	1185.48	142.712
119.946	0.504696	9.32162	2444.21	153.564
97.1705	0.504907	190.941	627.962	4.67297
143.577	0.509405	103.725	1714.34	50.7808
129.364	0.510545	46.2999	5.80473	0.216153
113.178	0.510858	4.67334	390.335	0.90277
128.193	0.512038	9.31694	6647.23	75.8947
122.994	0.513411	4.67376	771.959	68.1327
28.8927	0.513772	1040.52	81.0678	609.475
141.881	0.513955	31.5737	745.883	169.311
120.316	0.514563	4.67204	922.66	0.123102
86.0766	0.515428	1140.07	1462.39	737.835
170.153	0.516153	105.73	581.417	131.895
146.39	0.517292	97.1489	0.000463	202.121
140.427	0.517622	0	920.519	4.67382
147.998	0.518257	41.5588	1012.65	1310.44
134.25	0.520811	1300.92	4146.18	443.93
133.201	0.520853	9.31939	784.864	34.9754
136.408	0.521053	225.074	1750.46	284.172
142.871	0.521112	23.4129	873.939	47.2495
113.544	0.521748	4.67408	1419.27	172.937
142.026	0.522413	14.788	1068.34	862.218
86.1004	0.523556	31.8242	140.462	0.340224
147.387	0.523748	27.5581	2.06985	132.577
115.58	0.526674	487.609	33.703	330.838
158.227	0.527577	0.240716	1.50492	253.721
124.706	0.528467	413.677	1393.52	264.841
143.697	0.531106	9.31875	4.67281	4.67279
126.225	0.53138	204.373	14.0902	328.65
104.437	0.531563	649.996	1050.12	432.671
143.021	0.532403	187.048	1247.11	906.536
146.55	0.532698	569.755	1419.27	172.937
137.225	0.535365	154.764	119.359	81.1801
120.326	0.538031	304.184	2444.21	153.564
139.437	0.538374	14.2685	0.0087263	0.0324994
81.6993	0.538657	367.777	2750.37	535.772
161.489	0.538999	2673.63	8476.93	1162.13
125.294	0.53971	9.21102	64.5028	6.27283
169.266	0.540364	160.255	508.421	88.9961
123.881	0.540518	1729.62	4146.18	443.93
141.849	0.541271	61.7914	3.6839	348.938
70.6198	0.541761	404.48	261.12	161.422
70.375	0.543416	59.817	576.677	11.9733
127.25	0.543742	0	2.02753	3.25616
95.4425	0.544636	4.67336	147.592	2.47559
131.862	0.545411	32.2018	35.4092	48.9041
143.866	0.546025	2300.78	4770.73	1851.97
131.771	0.547603	4.67381	898.09	0.0147734
163.288	0.552287	7.93157	2.85177	10.1983
147.154	0.552935	58.7185	145.98	0.017609
162.827	0.553107	9.21202	648.141	24.5189
133.522	0.554151	329.302	1140.65	496.479
102.986	0.555217	451.196	1549.95	371.4
94.0835	0.555649	1521.82	4585.17	13.8986
117.604	0.555749	9.21578	681.892	0.165321
76.089	0.557167	2539.47	1386.33	8.68979
68.1125	0.557303	537.024	1462.39	1.85829
170.631	0.558145	148.676	623.151	76.5677
39.5417	0.558154	4.67394	4250.98	866.985
77.2203	0.559463	13.6506	637.247	49.7207
54.5431	0.560034	0.254655	576.677	11.9733
117.365	0.560237	352.902	993.846	187.272
141.269	0.562131	420.37	1891.41	1620.44
134.068	0.562478	9.21177	33.7062	106.524
123.849	0.563091	4.67381	1128.47	6.69398
65.1306	0.563747	276.15	7.98899	4.67213
133.001	0.566914	109.93	712.379	287.995
59.6014	0.57069	275.288	214.008	10.9119
106.317	0.571805	4.67206	0.144198	8.82872
136.689	0.571831	42.2638	2771.05	589.651
82.8862	0.572159	274.178	735.913	241.643
119.402	0.572777	1.47465	1.60174	43.2825
130.826	0.575419	113.753	222.265	182.363
98.297	0.575645	114.718	539.708	38.9755
132.861	0.576561	4.67444	7.45596	4.67441
105.544	0.576839	9.21655	15.8168	4.66093
132.149	0.578524	382.247	1.03303	109.488
77.6109	0.579092	183.879	508.421	88.9961
144.89	0.579756	43.4723	725.075	0.291323
142.546	0.580304	119.136	86.1828	55.0316
121.896	0.580354	46.2999	706.407	58.0035
122.702	0.581093	55.5082	1342.31	53.9749
134.34	0.582223	314.347	2725.75	1620.44
132.825	0.583269	4.9735	242.038	67.5631
139.475	0.583532	642.996	0.535402	521.316
118.131	0.583823	7.3188	256.985	30.7121
110.973	0.586807	13.4798	3046.66	562.994
121.253	0.588107	339.561	71.9007	136.643
117.469	0.58863	32.3897	805.655	40.3241
106.843	0.590452	13.6511	14.7216	176.225
123.003	0.591019	4.67122	591.063	19.6493
157.612	0.591213	4.6742	14.0937	646.631
133.3	0.592328	15.8126	1852.24	585.632
116.828	0.593246	0.657765	789.334	12.7532
141.364	0.593813	27.6455	4.67194	18.3343
123.115	0.594643	43.9264	1057.56	153.531
165.603	0.595694	17.0293	3980.48	529.461
67.7716	0.59635	1612.94	700.58	0.202941
116.448	0.59753	66.1586	16.1681	3.00639
64.0364	0.598288	128.79	2.02628	80.9966
134.879	0.599706	1111.79	1501.16	985.699
131.629	0.599862	9.31677	13.7049	10.2517
160.163	0.599958	390.845	2313.64	3143.23
127.362	0.600934	1040.52	1782.45	609.475
171.944	0.601319	654.748	0.213498	453.644
119.578	0.604307	4.67331	9.21336	513.15
129.807	0.60476	140.938	744.398	346.428
138.168	0.606628	894.702	1134.78	773.043
125.562	0.60692	18.127	508.421	107.108
54.688	0.607111	322.426	5.73611	27.5956
141.693	0.610295	25.3812	243.161	222.571
116.739	0.61097	147.061	862.002	254.201
77.6603	0.612601	37.7409	261.12	79.0014
103.348	0.613073	518.093	1182.72	114.779
110.438	0.613501	15.6641	727.462	56.4294
154.157	0.614898	645.236	4146.18	527.277
111.577	0.617285	258.277	931.914	254.201
106.557	0.617531	31.5812	275.494	20.9751
61.499	0.617787	23.0339	37.8509	6.82385
134.734	0.620121	797.127	1.27402	416.245
104.568	0.620611	68.5476	0.333226	164.68
126.253	0.620804	9.21338	135.421	73.8463
120.756	0.625172	185.271	496.682	102.337
33.6444	0.62875	15.0317	3.22547	240.629
35.9747	0.62887	85.2799	543.001	5.07043
135.616	0.630116	114.538	704.65	59.5258
126.157	0.630234	3.44365	133.135	90.7686
127.989	0.632324	58.5943	815.253	40.0278
74.8151	0.632541	209.038	1980.57	97.3815
89.0707	0.633371	897.832	1185.48	142.712
158.299	0.633729	4.36935	7.88083	0.0345121
35.5415	0.633965	13.6802	397.673	38.2308
119.417	0.635403	6.82285	4.6715	4.67151
123.818	0.636714	18.1275	11.1045	24.945
129.872	0.640938	4.67202	543.001	184.814
90.6426	0.641288	4.67331	465.281	4.16472
125.313	0.643704	0.0073269	40.7705	11.8794
104.729	0.647569	19.0158	262.507	271.568
165.142	0.647886	189.339	759.994	635.395
106.447	0.647956	478.079	774.092	139.351
56.4028	0.648011	31.126	867.242	50.3205
149.017	0.649184	90.0723	3643.74	443.93
52.1404	0.649837	35.4519	3.05925	0.858424
171.08	0.649949	9.32142	3.19557	7.33719
141.675	0.650405	4.6732	16.0784	360.687
73.5258	0.650836	433.616	1016.38	240.102
143.245	0.655269	4.67307	23.8822	12.2934
80.9224	0.659783	1010.73	930.282	217.835
62.4514	0.660177	22.0018	581.417	131.895
123.072	0.660575	13.6793	342.288	8.93425
110.918	0.661056	366.793	105.37	31.3243
138.182	0.661123	15.0089	1054.23	70.8893
89.4107	0.666929	215.313	1143.75	82.5572
158.135	0.667279	8.72528	5.14651	22.7864
123.007	0.668135	28.5487	656.403	198.92
122.177	0.669305	879.781	1047.03	546.419
109.44	0.669798	9.21091	121.81	102.337
68.3925	0.67022	709.359	1259.42	533.062
90.5591	0.670713	77.0971	931.914	80.0347
82.667	0.672121	2.27803	983.821	176.225
171.609	0.674268	314.93	1634.89	425.421
103.383	0.675369	269.689	2257.28	196.227
100.034	0.676309	32.3897	805.655	40.3241
134.981	0.677473	4.36938	742.929	27.068
163.153	0.677518	203.747	805.552	120.716
54.4193	0.679557	533	217.032	3.34451
50.3736	0.68355	35.4538	531.8	645.755
135.564	0.683826	999.711	1266.03	854.776
139.378	0.683979	13.6524	106.746	15.8741
49.3619	0.68443	56.5031	145.98	0.331493
115.661	0.686237	654.748	59.6321	453.644
110.856	0.686843	2196.07	3960.56	940.483
125.104	0.689518	9.21315	932.325	152.59
149.375	0.694711	6.8254	1109.88	2.82756
66.6168	0.695156	275.288	4.67405	0.981748
113.406	0.695213	1279.44	751.828	363.681
147.577	0.696489	1178.26	1054.8	459.037
128.545	0.697014	4.67377	684.795	67.7328
169.249	0.697321	4.67343	158.273	193.245
155.123	0.697352	4.67359	1222.56	425.421
171.395	0.698051	9.20978	273.102	1.51343
21.8631	0.698132	122.578	217.032	3.34451
117.592	0.698244	769.218	910.52	430.583
74.6991	0.698308	1.03735	5.64562	3.30536
89.5963	0.699509	122.631	2.96378	595.411
141.452	0.703263	132.085	2257.28	535.772
132.897	0.70807	7.53396	30.7637	0.342674
72.7075	0.708293	20.4817	700.58	0.977784
124.207	0.708411	948.715	141.949	1003.4
143.035	0.710571	14.5199	876.462	202.311
166.616	0.710927	4.67374	558.831	334.486
105.221	0.711931	55.701	640.93	59.4552
136.424	0.714249	1152.76	1099.36	712.911
164.765	0.714577	1624.03	2257.28	196.227
85.2388	0.714797	49.7639	42.5765	69.9779
122.125	0.715598	4.67363	1086.69	202.433
111.352	0.717346	9.21143	81.4661	101.09
125.327	0.717589	9.44685	4.67369	4.67369
119.59	0.719399	86.7742	805.552	202.311
117.506	0.719879	4.67229	4.04788	2.15918
85.8951	0.71994	152.243	6.86753	4.36968
152.738	0.722088	4.67392	1413.71	379.554
117.055	0.722301	24.3676	826.029	171.645
94.3207	0.724626	4.67378	279.016	20.0538
168.398	0.724981	4.67389	57.8643	16.1071
159.222	0.726635	89.0048	6.03469	124.805
151.513	0.727529	51.2743	1086.69	386.057
126.637	0.728826	9.21248	11.3505	63.297
139.727	0.729966	4.67229	239.421	121.146
95.2024	0.731424	4.67299	28.2625	70.0043
125.533	0.733382	23.4159	1064.92	112.553
19.3956	0.738809	25.8548	81.0678	16.1071
23.1411	0.739041	9.32132	2257.28	196.227
132.583	0.741285	18.4107	955.931	122.242
126.434	0.743869	446.018	4.67353	323.902
75.212	0.749405	35.0487	105.37	31.3243
119.977	0.754912	42.5582	805.655	37.8878
122.116	0.771228	1467.54	1111.42	664.966
24.2434	0.780519	5.43976	256.331	44.9706
18.9971	0.78495	440.172	81.0678	609.475
129.85	0.805367	6.82601	9.1638	157.466
113.379	0.813574	36.4567	0.327828	303.692
75.6356	0.81465	561.474	4.36885	17.3962
119.561	0.827586	28.5336	413.531	88.5383
169.504	0.831864	1741.51	5339.19	940.483
24.1864	0.835963	9.21339	256.331	44.9706
97.4092	0.838431	105.333	627.962	251.837
25.5481	0.844797	446.018	1746.02	323.902
121.749	0.922013	21.7027	4.67242	6.03623
144.339	0.927922	4.67335	9.21439	0.252284
29.0463	0.944024	133.99	84.7076	25.3447
116.758	0.955036	30.5556	7.02665	0.544088
116.731	0.986103	0	0.0148254	18.9443
46.9042	1.027	91.2202	0.961543	4.30579
