# Supplementary material for: Oiling accelerates loss of salt marshes, southeastern Louisiana
Source: PLoS One. 2017 Aug 2;12(8):e0181197. doi: 10.1371/journal.pone.0181197 (PMC5540489; doi:10.1371/journal.pone.0181197)
Supplement: S2 Fig — (ZIP) [file pone.0181197.s004.zip]

Archive with 28 entries (28 files):
- PLoS_ONE_supplemental_data/2006_land_mask_polygon.dbf
- PLoS_ONE_supplemental_data/2006_land_mask_polygon.prj
- PLoS_ONE_supplemental_data/2006_land_mask_polygon.sbn
- PLoS_ONE_supplemental_data/2006_land_mask_polygon.sbx
- PLoS_ONE_supplemental_data/2006_land_mask_polygon.shp
- PLoS_ONE_supplemental_data/2006_land_mask_polygon.shp.xml
- PLoS_ONE_supplemental_data/2006_land_mask_polygon.shx
- PLoS_ONE_supplemental_data/2010_land_mask_polygon.dbf
- PLoS_ONE_supplemental_data/2010_land_mask_polygon.prj
- PLoS_ONE_supplemental_data/2010_land_mask_polygon.sbn
- PLoS_ONE_supplemental_data/2010_land_mask_polygon.sbx
- PLoS_ONE_supplemental_data/2010_land_mask_polygon.shp
- PLoS_ONE_supplemental_data/2010_land_mask_polygon.shp.xml
- PLoS_ONE_supplemental_data/2010_land_mask_polygon.shx
- PLoS_ONE_supplemental_data/2013_land_mask_polygon.dbf
- PLoS_ONE_supplemental_data/2013_land_mask_polygon.prj
- PLoS_ONE_supplemental_data/2013_land_mask_polygon.sbn
- PLoS_ONE_supplemental_data/2013_land_mask_polygon.sbx
- PLoS_ONE_supplemental_data/2013_land_mask_polygon.shp
- PLoS_ONE_supplemental_data/2013_land_mask_polygon.shp.xml
- PLoS_ONE_supplemental_data/2013_land_mask_polygon.shx
- PLoS_ONE_supplemental_data/2016_land_mask_polygon.dbf
- PLoS_ONE_supplemental_data/2016_land_mask_polygon.prj
- PLoS_ONE_supplemental_data/2016_land_mask_polygon.sbn
- PLoS_ONE_supplemental_data/2016_land_mask_polygon.sbx
- PLoS_ONE_supplemental_data/2016_land_mask_polygon.shp
- PLoS_ONE_supplemental_data/2016_land_mask_polygon.shp.xml
- PLoS_ONE_supplemental_data/2016_land_mask_polygon.shx
