# Supplementary material for: Oiling accelerates loss of salt marshes, southeastern Louisiana
Source: PLoS One. 2017 Aug 2;12(8):e0181197. doi: 10.1371/journal.pone.0181197 (PMC5540489; doi:10.1371/journal.pone.0181197)
Supplement: S2 Fig — (ZIP) [file pone.0181197.s004.zip › PLoS_ONE_supplemental_data/2010_land_mask_polygon.shp.xml]

<?xml version="1.0" encoding="UTF-8"?>
<metadata xml:lang="en"><Esri><CreaDate>20170427</CreaDate><CreaTime>14165600</CreaTime><ArcGISFormat>1.0</ArcGISFormat><SyncOnce>TRUE</SyncOnce><DataProperties><itemProps><itemLocation><linkage Sync="TRUE">file://\\ARIEL\E$\beland\library_build\images\NDVI\land_mask\for_brett\2010_land_mask_polygon</linkage><protocol Sync="TRUE">Local Area Network</protocol></itemLocation></itemProps><copyHistory><copy source="E:\beland\library_build\images\NDVI\land_mask\2010_land_mask_polygon" dest="\\ARIEL\E$\beland\library_build\images\NDVI\land_mask\for_brett\2010_land_mask_polygon" date="20170427" time="14165600"></copy></copyHistory></DataProperties></Esri></metadata>
